# Supplementary material for: Endovascular Treatment of Large Vessel Occlusion Strokes Caused by Infective Endocarditis: A Systematic Review, Meta-Analysis, and Case Presentation
Source: Life (Basel). 2022 Dec 19;12(12):2146. doi: 10.3390/life12122146 (PMC9780851; doi:10.3390/life12122146)
Supplement: Supplementary file 1 [file life-12-02146-s001.zip]

Archive with 1 entries (1 files):
- life-2051978-supplementary.pdf
